# Supplementary material for: Enhancement of Inhibitory Activity by Combining Allosteric Inhibitors Putatively Binding to Different Allosteric Sites on Cathepsin K
Source: Molecules. 2023 May 19;28(10):4197. doi: 10.3390/molecules28104197 (PMC10221639; doi:10.3390/molecules28104197)
Supplement: Supplementary file 1 [file molecules-28-04197-s001.zip]

Archive with 1 entries (1 files):
- molecules-2340133-supplementary.pdf
